# Supplementary material for: In-Silico Conceptualisation of Continuous Millifluidic Separators for Magnetic Nanoparticles
Source: Materials (Basel). 2021 Nov 4;14(21):6635. doi: 10.3390/ma14216635 (PMC8586940; doi:10.3390/ma14216635)
Supplement: Supplementary file 1 [file materials-14-06635-s001.zip]

Archive with 2 entries (2 files):
- In-silico_Conceptualisation_of_Continuous_Millifluidic_Separators_for_Magnetic_Nanoparticles_ModelFiles.zip
- materials-1352961supplementary.pdf
